# Supplementary material for: Benefits of zebra stripes: Behaviour of tabanid flies around zebras and horses
Source: PLoS One. 2019 Feb 20;14(2):e0210831. doi: 10.1371/journal.pone.0210831 (PMC6382098; doi:10.1371/journal.pone.0210831)
Supplement: S2 File — (ZIP) [file pone.0210831.s002.zip]

Archive with 14 entries (13 files):
- Caro_etal_datafiles/
- Caro_etal_datafiles/Study 1 durations flies spend on hosts.sav
- Caro_etal_datafiles/Study 1 fly behavioural frequencies.sav
- Caro_etal_datafiles/Study 2 flies and cloth coats.sav
- Caro_etal_datafiles/Study 3 durationdata.txt
- Caro_etal_datafiles/Study 3 mannwhitney_duration.R
- Caro_etal_datafiles/Study 3 mannwhitney_speed.R
- Caro_etal_datafiles/Study 3 mannwhitney_tortuosity.R
- Caro_etal_datafiles/Study 3 speeddata.txt
- Caro_etal_datafiles/Study 3 tortuositydata.txt
- Caro_etal_datafiles/Study 3 trajectorydata.mat
- Caro_etal_datafiles/Study 4 durations on equid body areas.sav
- Caro_etal_datafiles/Study 4 equid behaviour.sav
- Caro_etal_datafiles/Study_3_plotfigure3.m
