# Supplementary material for: Benefits of zebra stripes: Behaviour of tabanid flies around zebras and horses
Source: PLoS One. 2019 Feb 20;14(2):e0210831. doi: 10.1371/journal.pone.0210831 (PMC6382098; doi:10.1371/journal.pone.0210831)
Supplement: S2 File — (ZIP) [file pone.0210831.s002.zip › Caro_etal_datafiles/Study 3 durationdata.txt]

0.860000	1.000000	1.000000
0.400000	1.000000	1.000000
0.580000	1.000000	1.000000
0.640000	1.000000	1.000000
0.600000	1.000000	1.000000
0.600000	1.000000	1.000000
0.580000	1.000000	1.000000
1.220000	1.000000	1.000000
0.300000	1.000000	1.000000
0.600000	1.000000	1.000000
0.900000	1.000000	1.000000
1.100000	1.000000	1.000000
0.280000	1.000000	1.000000
0.780000	1.000000	1.000000
1.540000	1.000000	1.000000
1.180000	1.000000	1.000000
0.460000	1.000000	1.000000
0.580000	1.000000	1.000000
0.440000	1.000000	1.000000
0.360000	1.000000	1.000000
0.400000	1.000000	1.000000
1.000000	1.000000	1.000000
1.000000	1.000000	1.000000
0.440000	1.000000	1.000000
0.840000	1.000000	1.000000
0.760000	1.000000	1.000000
1.540000	1.000000	1.000000
0.920000	1.000000	1.000000
1.120000	1.000000	1.000000
1.520000	2.000000	1.000000
0.560000	2.000000	1.000000
1.220000	2.000000	1.000000
0.380000	2.000000	1.000000
0.200000	2.000000	1.000000
0.240000	2.000000	1.000000
0.400000	2.000000	1.000000
0.720000	2.000000	1.000000
0.400000	2.000000	1.000000
0.820000	2.000000	1.000000
0.240000	2.000000	1.000000
0.220000	2.000000	1.000000
1.260000	2.000000	1.000000
1.800000	2.000000	1.000000
1.000000	2.000000	1.000000
0.360000	2.000000	1.000000
0.460000	2.000000	1.000000
1.260000	2.000000	1.000000
0.300000	2.000000	1.000000
0.260000	2.000000	1.000000
0.380000	2.000000	1.000000
0.640000	2.000000	1.000000
0.160000	2.000000	1.000000
0.340000	2.000000	1.000000
0.660000	2.000000	1.000000
0.300000	2.000000	1.000000
0.280000	2.000000	1.000000
0.640000	2.000000	1.000000
1.020000	2.000000	1.000000
0.180000	2.000000	1.000000
0.260000	2.000000	1.000000
3.820000	1.000000	2.000000
3.640000	1.000000	2.000000
3.980000	1.000000	2.000000
0.340000	1.000000	2.000000
5.160000	1.000000	2.000000
2.860000	1.000000	2.000000
2.420000	1.000000	2.000000
0.340000	1.000000	2.000000
0.940000	1.000000	2.000000
3.060000	1.000000	2.000000
0.380000	1.000000	2.000000
2.880000	1.000000	2.000000
0.860000	1.000000	2.000000
1.120000	1.000000	2.000000
1.420000	1.000000	2.000000
4.120000	1.000000	2.000000
1.380000	1.000000	2.000000
1.200000	1.000000	2.000000
1.520000	1.000000	2.000000
0.840000	1.000000	2.000000
0.340000	1.000000	2.000000
1.340000	1.000000	2.000000
0.880000	1.000000	2.000000
11.200000	1.000000	2.000000
7.520000	1.000000	2.000000
6.940000	1.000000	2.000000
2.500000	1.000000	2.000000
2.820000	1.000000	2.000000
4.040000	1.000000	2.000000
0.600000	1.000000	2.000000
1.900000	1.000000	2.000000
1.400000	1.000000	2.000000
1.360000	1.000000	2.000000
0.680000	1.000000	2.000000
0.420000	1.000000	2.000000
2.900000	1.000000	2.000000
0.980000	1.000000	2.000000
0.780000	2.000000	2.000000
0.140000	2.000000	2.000000
0.680000	2.000000	2.000000
1.340000	2.000000	2.000000
0.160000	2.000000	2.000000
0.900000	2.000000	2.000000
0.740000	2.000000	2.000000
3.220000	2.000000	2.000000
0.680000	2.000000	2.000000
2.820000	2.000000	2.000000
2.200000	2.000000	2.000000
0.100000	2.000000	2.000000
2.940000	2.000000	2.000000
0.520000	2.000000	2.000000
0.320000	2.000000	2.000000
6.920000	2.000000	2.000000
3.320000	2.000000	2.000000
1.780000	2.000000	2.000000
0.360000	2.000000	2.000000
0.540000	2.000000	2.000000
0.340000	2.000000	2.000000
1.280000	2.000000	2.000000
0.700000	2.000000	2.000000
4.160000	2.000000	2.000000
12.080000	1.000000	3.000000
0.320000	1.000000	3.000000
0.140000	1.000000	3.000000
2.040000	1.000000	3.000000
0.300000	1.000000	3.000000
0.280000	1.000000	3.000000
0.260000	1.000000	3.000000
0.800000	1.000000	3.000000
0.540000	1.000000	3.000000
0.300000	1.000000	3.000000
0.320000	1.000000	3.000000
1.300000	1.000000	3.000000
0.320000	1.000000	3.000000
0.500000	1.000000	3.000000
1.220000	1.000000	3.000000
0.740000	1.000000	3.000000
0.160000	1.000000	3.000000
0.480000	1.000000	3.000000
0.780000	1.000000	3.000000
0.440000	1.000000	3.000000
1.320000	1.000000	3.000000
0.100000	1.000000	3.000000
0.300000	2.000000	3.000000
0.600000	2.000000	3.000000
1.280000	2.000000	3.000000
0.160000	2.000000	3.000000
0.100000	2.000000	3.000000
0.260000	2.000000	3.000000
0.220000	2.000000	3.000000
0.180000	2.000000	3.000000
1.300000	2.000000	3.000000
0.120000	2.000000	3.000000
0.220000	2.000000	3.000000
0.260000	2.000000	3.000000
0.720000	2.000000	3.000000
0.540000	2.000000	3.000000
0.300000	2.000000	3.000000
0.980000	2.000000	3.000000
0.200000	2.000000	3.000000
2.680000	2.000000	3.000000
2.980000	2.000000	3.000000
0.200000	2.000000	3.000000
0.100000	2.000000	3.000000
0.480000	2.000000	3.000000
0.200000	2.000000	3.000000
0.220000	2.000000	3.000000
1.820000	2.000000	3.000000
0.160000	2.000000	3.000000
