# Supplementary material for: Benefits of zebra stripes: Behaviour of tabanid flies around zebras and horses
Source: PLoS One. 2019 Feb 20;14(2):e0210831. doi: 10.1371/journal.pone.0210831 (PMC6382098; doi:10.1371/journal.pone.0210831)
Supplement: S2 File — (ZIP) [file pone.0210831.s002.zip › Caro_etal_datafiles/Study 3 mannwhitney_tortuosity.R]

dat <- read.table('C:/Users/mh13223/OneDrive - University of Bristol/marvefiles5/manuscripts/ZebraFlyRepellant/fig3data/Study 3 tortuositydata.txt')

dat$dur <- dat[[1]]
dat$type <- dat[[2]]
dat$part <- dat[[3]]

dapp = dat[dat$part==1, ]
temp <- dapp[dapp$type==1,]
shapiro.test(temp$dur)
median(temp$dur)
IQR(temp$dur)
temp <- dapp[dapp$type==2,]
shapiro.test(temp$dur)
median(temp$dur)
IQR(temp$dur)
wilcox.test(dur ~ type, data=dapp)

dinv = dat[dat$part==2, ]
temp <- dinv[dinv$type==1,]
shapiro.test(temp$dur)
median(temp$dur)
IQR(temp$dur)
temp <- dinv[dinv$type==2,]
shapiro.test(temp$dur)
median(temp$dur)
IQR(temp$dur)


wilcox.test(dur ~ type, data=dinv)
dleave = dat[dat$part==3, ]
temp <- dleave[dleave$type==1,]
shapiro.test(temp$dur)
median(temp$dur)
IQR(temp$dur)
temp <- dleave[dleave$type==2,]
shapiro.test(temp$dur)
median(temp$dur)
IQR(temp$dur)

wilcox.test(dur ~ type, data=dleave)


aggregate(dapp$dur,list(dapp$type),median)
aggregate(dinv$dur,list(dinv$type),median)
aggregate(dleave$dur,list(dleave$type),median)
