# Supplementary material for: Benefits of zebra stripes: Behaviour of tabanid flies around zebras and horses
Source: PLoS One. 2019 Feb 20;14(2):e0210831. doi: 10.1371/journal.pone.0210831 (PMC6382098; doi:10.1371/journal.pone.0210831)
Supplement: S2 File — (ZIP) [file pone.0210831.s002.zip › Caro_etal_datafiles/Study 3 speeddata.txt]

23.604823	1.000000	1.000000
19.603610	1.000000	1.000000
15.827420	1.000000	1.000000
11.550881	1.000000	1.000000
10.198650	1.000000	1.000000
5.311842	1.000000	1.000000
10.777128	1.000000	1.000000
8.234551	1.000000	1.000000
11.968902	1.000000	1.000000
10.830463	1.000000	1.000000
19.354498	1.000000	1.000000
13.587583	1.000000	1.000000
23.146560	1.000000	1.000000
16.554977	1.000000	1.000000
11.516993	1.000000	1.000000
9.820806	1.000000	1.000000
28.299447	1.000000	1.000000
12.639183	1.000000	1.000000
13.012795	1.000000	1.000000
12.437387	1.000000	1.000000
12.834102	1.000000	1.000000
8.535459	1.000000	1.000000
15.371939	1.000000	1.000000
15.122151	1.000000	1.000000
13.722674	1.000000	1.000000
31.422943	1.000000	1.000000
14.959026	1.000000	1.000000
13.213180	1.000000	1.000000
20.106157	1.000000	1.000000
10.080178	2.000000	1.000000
18.163434	2.000000	1.000000
12.978714	2.000000	1.000000
22.334933	2.000000	1.000000
40.662880	2.000000	1.000000
65.253023	2.000000	1.000000
6.047449	2.000000	1.000000
20.165645	2.000000	1.000000
40.703581	2.000000	1.000000
17.248466	2.000000	1.000000
10.177269	2.000000	1.000000
37.892782	2.000000	1.000000
11.238560	2.000000	1.000000
35.426104	2.000000	1.000000
15.918865	2.000000	1.000000
31.350621	2.000000	1.000000
10.946537	2.000000	1.000000
11.341733	2.000000	1.000000
51.881929	2.000000	1.000000
61.783644	2.000000	1.000000
17.760708	2.000000	1.000000
16.265336	2.000000	1.000000
15.600030	2.000000	1.000000
14.222803	2.000000	1.000000
13.739676	2.000000	1.000000
49.896114	2.000000	1.000000
74.209991	2.000000	1.000000
27.031327	2.000000	1.000000
11.861874	2.000000	1.000000
6.031278	2.000000	1.000000
46.986549	2.000000	1.000000
4.611885	1.000000	2.000000
4.706517	1.000000	2.000000
4.399570	1.000000	2.000000
9.579886	1.000000	2.000000
6.828056	1.000000	2.000000
5.109327	1.000000	2.000000
2.253603	1.000000	2.000000
3.595869	1.000000	2.000000
5.330384	1.000000	2.000000
3.694216	1.000000	2.000000
3.960816	1.000000	2.000000
6.272117	1.000000	2.000000
5.815171	1.000000	2.000000
11.883248	1.000000	2.000000
5.762851	1.000000	2.000000
5.372026	1.000000	2.000000
3.776206	1.000000	2.000000
10.055646	1.000000	2.000000
11.838086	1.000000	2.000000
14.287004	1.000000	2.000000
5.688471	1.000000	2.000000
5.261551	1.000000	2.000000
8.745206	1.000000	2.000000
4.376853	1.000000	2.000000
3.762695	1.000000	2.000000
8.843221	1.000000	2.000000
3.971647	1.000000	2.000000
6.307574	1.000000	2.000000
7.658607	1.000000	2.000000
8.284121	1.000000	2.000000
7.649064	1.000000	2.000000
10.520243	1.000000	2.000000
11.241202	1.000000	2.000000
16.161893	1.000000	2.000000
2.400086	1.000000	2.000000
10.110727	1.000000	2.000000
5.627778	1.000000	2.000000
6.897150	2.000000	2.000000
2.992186	2.000000	2.000000
0.916085	2.000000	2.000000
7.721869	2.000000	2.000000
2.444747	2.000000	2.000000
4.088278	2.000000	2.000000
5.461511	2.000000	2.000000
9.350250	2.000000	2.000000
1.213356	2.000000	2.000000
2.890849	2.000000	2.000000
8.095997	2.000000	2.000000
9.100527	2.000000	2.000000
5.171309	2.000000	2.000000
3.169756	2.000000	2.000000
7.281205	2.000000	2.000000
4.904141	2.000000	2.000000
9.549128	2.000000	2.000000
5.237566	2.000000	2.000000
15.040399	2.000000	2.000000
20.815363	2.000000	2.000000
7.472981	2.000000	2.000000
5.838046	2.000000	2.000000
5.114799	2.000000	2.000000
7.156222	2.000000	2.000000
8.844989	1.000000	3.000000
12.417224	1.000000	3.000000
12.270242	1.000000	3.000000
10.319899	1.000000	3.000000
20.992986	1.000000	3.000000
13.712826	1.000000	3.000000
18.638901	1.000000	3.000000
30.683282	1.000000	3.000000
20.020247	1.000000	3.000000
22.789737	1.000000	3.000000
25.842704	1.000000	3.000000
12.017613	1.000000	3.000000
13.459964	1.000000	3.000000
11.737015	1.000000	3.000000
6.916073	1.000000	3.000000
15.850267	1.000000	3.000000
14.792266	1.000000	3.000000
11.612975	1.000000	3.000000
17.290922	1.000000	3.000000
24.491925	1.000000	3.000000
17.404743	1.000000	3.000000
15.767244	1.000000	3.000000
28.646152	2.000000	3.000000
21.562116	2.000000	3.000000
9.880289	2.000000	3.000000
27.126814	2.000000	3.000000
140.551936	2.000000	3.000000
43.856052	2.000000	3.000000
37.926697	2.000000	3.000000
34.827053	2.000000	3.000000
9.845878	2.000000	3.000000
47.176371	2.000000	3.000000
16.565403	2.000000	3.000000
57.313343	2.000000	3.000000
23.666694	2.000000	3.000000
17.960529	2.000000	3.000000
26.234175	2.000000	3.000000
13.397122	2.000000	3.000000
33.739317	2.000000	3.000000
14.138754	2.000000	3.000000
13.969730	2.000000	3.000000
24.057854	2.000000	3.000000
14.702705	2.000000	3.000000
18.954452	2.000000	3.000000
44.524038	2.000000	3.000000
72.745803	2.000000	3.000000
9.114333	2.000000	3.000000
31.674886	2.000000	3.000000
