# Supplementary material for: Benefits of zebra stripes: Behaviour of tabanid flies around zebras and horses
Source: PLoS One. 2019 Feb 20;14(2):e0210831. doi: 10.1371/journal.pone.0210831 (PMC6382098; doi:10.1371/journal.pone.0210831)
Supplement: S2 File — (ZIP) [file pone.0210831.s002.zip › Caro_etal_datafiles/Study 3 tortuositydata.txt]

1.740529	1.000000	1.000000
1.037593	1.000000	1.000000
1.150423	1.000000	1.000000
1.175265	1.000000	1.000000
1.123538	1.000000	1.000000
1.025657	1.000000	1.000000
1.160404	1.000000	1.000000
1.726601	1.000000	1.000000
1.035843	1.000000	1.000000
2.439142	1.000000	1.000000
1.079611	1.000000	1.000000
1.366702	1.000000	1.000000
1.005187	1.000000	1.000000
2.726934	1.000000	1.000000
1.308643	1.000000	1.000000
1.505483	1.000000	1.000000
1.211150	1.000000	1.000000
1.023606	1.000000	1.000000
1.026455	1.000000	1.000000
1.012615	1.000000	1.000000
1.694134	1.000000	1.000000
1.632441	1.000000	1.000000
1.797311	1.000000	1.000000
1.166963	1.000000	1.000000
2.421434	1.000000	1.000000
1.561563	1.000000	1.000000
1.193874	1.000000	1.000000
1.067398	1.000000	1.000000
1.375910	1.000000	1.000000
1.840508	2.000000	1.000000
1.020337	2.000000	1.000000
1.082428	2.000000	1.000000
1.058919	2.000000	1.000000
1.001210	2.000000	1.000000
1.005711	2.000000	1.000000
1.407063	2.000000	1.000000
1.668687	2.000000	1.000000
1.778825	2.000000	1.000000
2.080742	2.000000	1.000000
1.030579	2.000000	1.000000
1.013656	2.000000	1.000000
1.602403	2.000000	1.000000
5.241099	2.000000	1.000000
1.334948	2.000000	1.000000
1.036875	2.000000	1.000000
2.400015	2.000000	1.000000
2.949096	2.000000	1.000000
1.031694	2.000000	1.000000
1.011710	2.000000	1.000000
1.068365	2.000000	1.000000
1.062135	2.000000	1.000000
1.076889	2.000000	1.000000
1.100946	2.000000	1.000000
1.410743	2.000000	1.000000
1.004328	2.000000	1.000000
1.006775	2.000000	1.000000
1.034037	2.000000	1.000000
1.220691	2.000000	1.000000
1.046926	2.000000	1.000000
1.008002	2.000000	1.000000
2.166821	1.000000	2.000000
123.839831	1.000000	2.000000
2.597607	1.000000	2.000000
1.091595	1.000000	2.000000
3.146123	1.000000	2.000000
2.806354	1.000000	2.000000
10.432190	1.000000	2.000000
8.437557	1.000000	2.000000
1.382594	1.000000	2.000000
1.476388	1.000000	2.000000
1.337589	1.000000	2.000000
1.423203	1.000000	2.000000
10.876885	1.000000	2.000000
2.541258	1.000000	2.000000
6.081895	1.000000	2.000000
3.694194	1.000000	2.000000
5.289916	1.000000	2.000000
2.092569	1.000000	2.000000
1.430462	1.000000	2.000000
1.018958	1.000000	2.000000
1.430065	1.000000	2.000000
2.374468	1.000000	2.000000
1.770071	1.000000	2.000000
10.788920	1.000000	2.000000
11.868074	1.000000	2.000000
12.487574	1.000000	2.000000
2.899524	1.000000	2.000000
2.056785	1.000000	2.000000
2.040407	1.000000	2.000000
2.290172	1.000000	2.000000
3.629133	1.000000	2.000000
2.947760	1.000000	2.000000
4.463758	1.000000	2.000000
2.167981	1.000000	2.000000
1.298514	1.000000	2.000000
3.073054	1.000000	2.000000
1.404028	1.000000	2.000000
2.457955	2.000000	2.000000
1.435644	2.000000	2.000000
12.524260	2.000000	2.000000
1.441540	2.000000	2.000000
1.170114	2.000000	2.000000
1.767887	2.000000	2.000000
4.661218	2.000000	2.000000
61.018244	2.000000	2.000000
4.440657	2.000000	2.000000
8.837173	2.000000	2.000000
2.174868	2.000000	2.000000
1.074969	2.000000	2.000000
14.744775	2.000000	2.000000
3.090123	2.000000	2.000000
1.026152	2.000000	2.000000
26.259523	2.000000	2.000000
4.297610	2.000000	2.000000
2.037920	2.000000	2.000000
2.679900	2.000000	2.000000
1.226159	2.000000	2.000000
1.737491	2.000000	2.000000
5.577984	2.000000	2.000000
1.231242	2.000000	2.000000
16.578830	2.000000	2.000000
24.114656	1.000000	3.000000
1.011724	1.000000	3.000000
1.001642	1.000000	3.000000
1.272944	1.000000	3.000000
1.002003	1.000000	3.000000
1.002336	1.000000	3.000000
1.013803	1.000000	3.000000
1.048869	1.000000	3.000000
1.087334	1.000000	3.000000
1.030589	1.000000	3.000000
1.017324	1.000000	3.000000
1.407428	1.000000	3.000000
1.053119	1.000000	3.000000
1.037266	1.000000	3.000000
1.262842	1.000000	3.000000
1.488778	1.000000	3.000000
1.010232	1.000000	3.000000
1.207469	1.000000	3.000000
2.233402	1.000000	3.000000
1.146986	1.000000	3.000000
1.292036	1.000000	3.000000
1.007142	1.000000	3.000000
1.012910	2.000000	3.000000
1.050942	2.000000	3.000000
1.078055	2.000000	3.000000
1.024034	2.000000	3.000000
1.000689	2.000000	3.000000
1.015913	2.000000	3.000000
1.021513	2.000000	3.000000
1.003268	2.000000	3.000000
2.495232	2.000000	3.000000
1.000212	2.000000	3.000000
1.040209	2.000000	3.000000
1.011654	2.000000	3.000000
1.090121	2.000000	3.000000
1.026220	2.000000	3.000000
1.042253	2.000000	3.000000
2.138464	2.000000	3.000000
1.057592	2.000000	3.000000
6.888927	2.000000	3.000000
8.179268	2.000000	3.000000
1.002493	2.000000	3.000000
1.002391	2.000000	3.000000
1.117387	2.000000	3.000000
1.002000	2.000000	3.000000
1.001978	2.000000	3.000000
2.969574	2.000000	3.000000
1.007506	2.000000	3.000000
