# Supplementary material for: Benefits of zebra stripes: Behaviour of tabanid flies around zebras and horses
Source: PLoS One. 2019 Feb 20;14(2):e0210831. doi: 10.1371/journal.pone.0210831 (PMC6382098; doi:10.1371/journal.pone.0210831)
Supplement: S2 File — (ZIP) [file pone.0210831.s002.zip › Caro_etal_datafiles/Study_3_plotfigure3.m]

function Study_3_plotfigure3

% Plots fly speed during final approach towards zebra and horses
% Dr Martin J How, University of Bristol, 2019
% m.how@bristol.ac.uk 

filename = 'Study 3 trajectorydata.mat';
load(filename,'horlandc','hortouchc','zeblandc','zebtouchc');

hy_m = mean([horlandc,hortouchc],2,'omitnan');
hy_n = sum(~isnan([horlandc,hortouchc]),2);
hy_std = std([horlandc,hortouchc],0,2,'omitnan');
zy_m = mean([zeblandc,zebtouchc],2,'omitnan');
zy_n = sum(~isnan([zeblandc,zebtouchc]),2);
zy_std = std([zeblandc,zebtouchc],0,2,'omitnan');

figure(1); clf;
set(gcf,'menubar','figure','color','w')
hold on
plot(hy_m,'-k')
plot(zy_m,'--k')
plot(hy_m+hy_std./sqrt(hy_n),'-r')
plot(hy_m-hy_std./sqrt(hy_n),'-r')
plot(zy_m+zy_std./sqrt(zy_n),'--r')
plot(zy_m-zy_std./sqrt(zy_n),'--r')
hold off
set(gca,'xtick',[0:5:25],'xticklabel',0.5-[0:0.1:0.5],...
	'tickdir','out','ylim',[0 13.5])
xlabel('time (s)'); ylabel('speed (pix/frame)')
